# Supplementary material for: CD4 count and tuberculosis risk in HIV-positive adults not on ART: a systematic review and meta-analysis
Source: PeerJ. 2017 Dec 14;5:e4165. doi: 10.7717/peerj.4165 (PMC5733368; doi:10.7717/peerj.4165)
Supplement: Supplemental Information 1 — Also included in R-code form in Appendix with analysis code. [file peerj-05-4165-s001.json]

{"N":19,"K":7,"y":[1.15057202759882,1.05431202977153,0.215111379616945,0.496640988774034,0.105889756210005,-0.891472470364648,-1.3655245996335,-2.49192740108114,0.182321321499865,-0.693147180559945,1.64865862558738,0.431782416425538,4.09774015122324,3.68887945411394,3.09698600725916,1.86254864082079,2.3859667019331,1.41881755282545,-8.51719319141624],"sigma":[0.338487484859462,0.378044967066087,0.0555417050624669,0.230606868106005,0.160430031848201,0.166731743242249,0.202038911645575,0.325654819581601,0.257921405911729,0.286055796648826,0.240104198938037,0.214336887376643,0.134536655244755,0.125036492698743,0.0801432728851067,0.0507657466351781,0.503138307205871,0.503138307205871,1.54684809394403],"cd4":[175,425,0,25,75,275,425,750,100,600,100,275,25,75,150,600,100,350,750],"offset":[750,50,0,0,600,0,0],"hsn":3,"hn":5,"HRdp":[1,2,3,11,12],"Jdp":[4,5,6,7,8,9,10,13,14,15,16,17,18,19],"H":[1,1,2,5,5],"J":[3,3,3,3,3,4,4,6,6,6,6,7,7,7],"Jb":[1,1,1,1,1,2,2,3,3,3,3,4,4,4]}
